# Supplementary material for: Comorbid Conditions in Temporomandibular Disorders Myalgia and Myofascial Pain Compared to Fibromyalgia
Source: J Clin Med. 2021 Jul 16;10(14):3138. doi: 10.3390/jcm10143138 (PMC8306531; doi:10.3390/jcm10143138)
Supplement: Supplementary file 1 [file jcm-10-03138-s001.zip]

Archive with 1 entries (1 files):
- jcm-1246861-supplementary.pdf
